# Supplementary material for: Monthly Variation of Tetrodotoxin Levels in Pufferfish (Lagocephalus sceleratus) Caught from Antalya Bay, Mediterranean Sea
Source: Mar Drugs. 2023 Oct 5;21(10):527. doi: 10.3390/md21100527 (PMC10608123; doi:10.3390/md21100527)
Supplement: Supplementary file 1 [file marinedrugs-21-00527-s001.zip]

Archive with 1 entries (1 files):
- marinedrugs-2581326-supplementary.pdf
